# Supplementary material for: Low Dietary Folate Increases Developmental Delays in the Litters of Mthfr677TT Mice
Source: Nutrients. 2025 Aug 1;17(15):2536. doi: 10.3390/nu17152536 (PMC12348234; doi:10.3390/nu17152536)
Supplement: Supplementary file 1 [file nutrients-17-02536-s001.zip]

Archive with 1 entries (1 files):
- nutrients-3755135-supplementary.pdf
